# Supplementary material for: A randomized controlled trial of heterologous ChAdOx1 nCoV-19 and recombinant subunit vaccine MVC-COV1901 against COVID-19
Source: Nat Commun. 2022 Sep 17;13:5466. doi: 10.1038/s41467-022-33146-7 (PMC9482645; doi:10.1038/s41467-022-33146-7)
Supplement: Supplementary file 4 — Source_Data [file 41467_2022_33146_MOESM4_ESM.xlsx]

## Sheet: Fig. 2
PT	Random_No	group	strata_gp	AETERM_GP	CPEVENT	REPEATSN	ACTEVENT	SUBEVE	VISIT	AETERM	AEREL1	AEREL2	AESTDAT	AEENDAT	AEENRF	Solicited	AETOXGR
S30001	R221	2	2	Pain	FOLLOW_D10	1	4	0	4	PAIN	Y		20210923	20210925		Local	1
S30003	R101	2	1	Pain	FOLLOW_D10	1	4	0	4	PAIN	Y		20210915	20210915		Local	1
S30004	R232	1	2	Myalgia	FOLLOW_D10	3	4	0	4	MYA	Y		20210924	20210924		Systemic	1
S30004	R232	1	2	Pain	FOLLOW_D10	2	4	0	4	PAIN	Y		20210924	20210924		Local	1
S30006	R103	1	1	Fatigue	FOLLOW_D10	1	4	0	4	FAT	Y		20210916	20210918		Systemic	1
S30006	R103	1	1	Myalgia	FOLLOW_D10	2	4	0	4	MYA	Y		20210915	20210919		Systemic	2
S30008	R201	1	2	Pain	FOLLOW_D10	1	4	0	4	PAIN	Y		20210922	20210924		Local	1
S30009	R205	2	2	Fatigue	FOLLOW_D10	2	4	0	4	FAT	Y		20210923	20210927		Systemic	2
S30009	R205	2	2	Headache	FOLLOW_D10	4	4	0	4	HEA	Y		20210923	20210925		Systemic	1
S30009	R205	2	2	Myalgia	FOLLOW_D10	5	4	0	4	MYA	Y		20210922	20210923		Systemic	1
S30009	R205	2	2	Pain	FOLLOW_D10	1	4	0	4	PAIN	Y		20210922	20210924		Local	1
S30009	R205	2	2	Vomiting	FOLLOW_D10	3	4	0	4	VOM	Y		20210925	20210925		Systemic	1
S30010	R202	2	2	Fatigue	FOLLOW_D10	2	4	0	4	FAT	Y		20210922	20210923		Systemic	1
S30010	R202	2	2	Headache	FOLLOW_D10	4	4	0	4	HEA	Y		20210922	20210922		Systemic	1
S30010	R202	2	2	Myalgia	FOLLOW_D10	5	4	0	4	MYA	Y		20210922	20210923		Systemic	2
S30010	R202	2	2	Pain	FOLLOW_D10	1	4	0	4	PAIN	Y		20210922	20210924		Local	1
S30010	R202	2	2	Vomiting	FOLLOW_D10	3	4	0	4	VOM	Y		20210922	20210923		Systemic	1
S30011	R102	1	1	Pain	FOLLOW_D10	1	4	0	4	PAIN	Y		20210916	20210917		Local	1
S30012	R226	1	2	Pain	FOLLOW_D10	1	4	0	4	PAIN	Y		20210924	20210924		Local	1
S30014	R106	1	1	Diarrhea	FOLLOW_D10	4	4	0	4	DIA	Y		20210922	20210922		Systemic	2
S30014	R106	1	1	Fatigue	FOLLOW_D10	2	4	0	4	FAT	Y		20210915	20210916		Systemic	2
S30014	R106	1	1	Headache	FOLLOW_D10	3	4	0	4	HEA	Y		20210915	20210916		Systemic	1
S30014	R106	1	1	Other	FOLLOW_D10	5	4	0	4	COMMON COLD	Y		20210916	20210924			2
S30014	R106	1	1	Pain	FOLLOW_D10	1	4	0	4	PAIN	Y		20210916	20210916		Local	1
S30015	R209	1	2	Fatigue	FOLLOW_D10	1	4	0	4	FAT	Y		20210922	20210923		Systemic	1
S30018	R222	2	2	Diarrhea	FOLLOW_D10	3	4	0	4	DIA	Y		20210923	20210923		Systemic	1
S30018	R222	2	2	Fatigue	FOLLOW_D10	2	4	0	4	FAT	Y		20210923	20210924		Systemic	1
S30018	R222	2	2	Headache	FOLLOW_D10	4	4	0	4	HEA	Y		20210923	20210923		Systemic	1
S30018	R222	2	2	Myalgia	FOLLOW_D10	5	4	0	4	MYA	Y		20210923	20210923		Systemic	1
S30018	R222	2	2	Other	FOLLOW_D7	1	3	0	3	throat sore	Y		20210923	20210924			1
S30018	R222	2	2	Pain	FOLLOW_D10	1	4	0	4	PAIN	Y		20210923	20210923		Local	1
S30020	R111	2	1	Diarrhea	FOLLOW_D10	4	4	0	4	DIA	Y		20210916	20210916		Systemic	1
S30020	R111	2	1	Fatigue	FOLLOW_D10	3	4	0	4	FAT	Y		20210916	20210917		Systemic	1
S30020	R111	2	1	Myalgia	FOLLOW_D10	5	4	0	4	MYA	Y		20210916	20210917		Systemic	1
S30020	R111	2	1	Pain	FOLLOW_D10	1	4	0	4	PAIN	Y		20210915	20210917		Local	1
S30020	R111	2	1	Swelling	FOLLOW_D10	2	4	0	4	SWE	Y		20210916	20210917		Local	1
S30022	R235	1	2	Fatigue	FOLLOW_D10	2	4	0	4	FAT	Y		20210924	20210925		Systemic	1
S30022	R235	1	2	Headache	FOLLOW_D10	3	4	0	4	HEA	Y		20210924	20210925		Systemic	1
S30022	R235	1	2	Pain	FOLLOW_D10	1	4	0	4	PAIN	Y		20210923	20210925		Local	1
S30027	R109	1	1	Diarrhea	FOLLOW_D10	4	4	0	4	DIA	Y		20210921	20210921		Systemic	1
S30027	R109	1	1	Fatigue	FOLLOW_D10	3	4	0	4	FAT	Y		20210920	20210921		Systemic	1
S30027	R109	1	1	Fever	FOLLOW_D10	1	4	0	4	FEV	Y		20210920	20210920		Systemic	1
S30027	R109	1	1	Pain	FOLLOW_D10	2	4	0	4	PAIN	Y		20210915	20210915		Local	1
S30028	R112	1	1	Fatigue	FOLLOW_D10	1	4	0	4	FAT	Y		20210915	20210916		Systemic	1
S30028	R112	1	1	Headache	FOLLOW_D10	3	4	0	4	HEA	Y		20210917	20210918		Systemic	1
S30028	R112	1	1	Vomiting	FOLLOW_D10	2	4	0	4	VOM	Y		20210916	20210916		Systemic	1
S30030	R206	2	2	Pain	FOLLOW_D10	1	4	0	4	PAIN	Y		20210922	20210924		Local	2
S30031	R228	2	2	Diarrhea	FOLLOW_D10	4	4.01	1	4	DIA	Y		20210924	20210924		Systemic	1
S30031	R228	2	2	Erythema	FOLLOW_D10	2	4	0	4	ERY	Y	N	20210923	20210930		Local	1
S30031	R228	2	2	Fatigue	FOLLOW_D10	3	4.01	1	4	FAT	Y		20210923	20210928		Systemic	2
S30031	R228	2	2	Headache	FOLLOW_D10	5	4	0	4	HEA	Y	N	20210926	20210926		Systemic	1
S30031	R228	2	2	Myalgia	FOLLOW_D10	1	4.01	1	4	MYA	Y		20210924	20210924		Systemic	1
S30031	R228	2	2	Other	FOLLOW_D28	1	5	0	5	Urticaria	Y		20210927	20210927			2
S30031	R228	2	2	Pain	FOLLOW_D10	2	4.01	1	4	PAIN	Y		20210923	20210923		Local	1
S30032	R241	1	2	Fatigue	FOLLOW_D10	3	4	0	4	FAT	Y		20210923	20210930		Systemic	1
S30032	R241	1	2	Headache	FOLLOW_D10	4	4	0	4	HEA	Y		20210924	20210924		Systemic	1
S30032	R241	1	2	Myalgia	FOLLOW_D10	5	4	0	4	MYA	Y		20210923	20210930		Systemic	2
S30032	R241	1	2	Other	FOLLOW_D28	1	5	0	5	Acute pharyngitis	Y		20211015	20211117			2
S30032	R241	1	2	Pain	FOLLOW_D10	1	4	0	4	PAIN	Y		20210924	20210928		Local	1
S30032	R241	1	2	Swelling	FOLLOW_D10	2	4	0	4	SWE	Y		20210924	20210929		Local	2
S30033	R229	2	2	Swelling	FOLLOW_D10	1	4	0	4	SWE	Y		20210925	20210926		Local	1
S30034	R227	1	2	Pain	FOLLOW_D10	1	4	0	4	PAIN	Y		20210924	20210924		Local	1
S30035	R233	1	2	Fatigue	FOLLOW_D10	2	4	0	4	FAT	Y		20210924	20210924		Systemic	1
S30036	R207	1	2	Fatigue	FOLLOW_D10	2	4	0	4	FAT	Y		20210924	20210924		Systemic	1
S30036	R207	1	2	Headache	FOLLOW_D10	3	4	0	4	HEA	Y		20210923	20210923		Systemic	1
S30036	R207	1	2	Myalgia	FOLLOW_D10	4	4	0	4	MYA	Y		20210922	20210922		Systemic	1
S30036	R207	1	2	Pain	FOLLOW_D10	1	4	0	4	PAIN	Y		20210922	20210922		Local	1
S30037	R234	2	2	Myalgia	FOLLOW_D10	2	4	0	4	MYA	Y		20210925	20210926		Systemic	1
S30037	R234	2	2	Pain	FOLLOW_D10	1	4	0	4	PAIN	Y		20210923	20210924		Local	1
S30038	R107	2	1	Fatigue	FOLLOW_D10	4	4	0	4	FAT	Y		20210915	20210916		Systemic	1
S30038	R107	2	1	Headache	FOLLOW_D10	2	4	0	4	HEA	Y		20210915	20210916		Systemic	1
S30038	R107	2	1	Myalgia	FOLLOW_D10	3	4	0	4	MYA	Y		20210915	20210916		Systemic	1
S30038	R107	2	1	Pain	FOLLOW_D10	1	4	0	4	PAIN	Y		20210915	20210917		Local	1
S30039	R240	2	2	Fatigue	FOLLOW_D10	3	4	0	4	FAT	Y		20210923	20210927		Systemic	1
S30039	R240	2	2	Myalgia	FOLLOW_D10	2	4	0	4	MYA	Y		20210923	20210925		Systemic	1
S30039	R240	2	2	Other	FOLLOW_D10	2	4.01	1	4	COMMON COLD	Y		20210924	20210930			2
S30039	R240	2	2	Pain	FOLLOW_D10	1	4	0	4	PAIN	Y		20210924	20210925		Local	1
S30040	R113	2	1	Fatigue	FOLLOW_D10	1	4	0	4	FAT	Y		20210916	20210916		Systemic	1
S30041	R219	2	2	Pain	FOLLOW_D10	1	4	0	4	PAIN	Y		20210922	20210922		Local	1
S30042	R211	1	2	Fatigue	FOLLOW_D10	2	4	0	4	FAT	Y		20210922	20210922		Systemic	1
S30042	R211	1	2	Pain	FOLLOW_D10	1	4	0	4	PAIN	Y		20210923	20210923		Local	1
S30043	R121	1	1	Fatigue	FOLLOW_D10	3	4	0	4	FAT	Y		20210915	20210918		Systemic	1
S30043	R121	1	1	Headache	FOLLOW_D10	4	4	0	4	HEA	Y		20210915	20210921		Systemic	1
S30043	R121	1	1	Myalgia	FOLLOW_D10	2	4	0	4	MYA	Y		20210921	20210921		Systemic	1
S30043	R121	1	1	Pain	FOLLOW_D10	1	4	0	4	PAIN	Y		20210915	20210915		Local	1
S30044	R216	1	2	Fatigue	FOLLOW_D10	2	4	0	4	FAT	Y		20210922	20210922		Systemic	1
S30044	R216	1	2	Headache	FOLLOW_D10	3	4	0	4	HEA	Y		20210922	20210922		Systemic	1
S30044	R216	1	2	Pain	FOLLOW_D10	1	4	0	4	PAIN	Y		20210922	20210924		Local	1
S30045	R236	2	2	Fatigue	FOLLOW_D10	2	4	0	4	FAT	Y		20210924	20210925		Systemic	1
S30045	R236	2	2	Pain	FOLLOW_D10	1	4	0	4	PAIN	Y		20210923	20210924		Local	1
S30046	R237	2	2	Fatigue	FOLLOW_D10	4	4	0	4	FAT	Y		20210924	20210925		Systemic	2
S30046	R237	2	2	Headache	FOLLOW_D10	2	4	0	4	HEA	Y		20210924	20210925		Systemic	2
S30046	R237	2	2	Myalgia	FOLLOW_D10	3	4	0	4	MYA	Y		20210924	20210924		Systemic	1
S30046	R237	2	2	Pain	FOLLOW_D10	1	4	0	4	PAIN	Y		20210923	20210925		Local	1
S30047	R214	1	2	Pain	FOLLOW_D10	1	4	0	4	PAIN	Y		20210922	20210922		Local	1
S30048	R115	1	1	Fatigue	FOLLOW_D10	2	4	0	4	FAT	Y		20210915	20210915		Systemic	1
S30048	R115	1	1	Pain	FOLLOW_D10	1	4	0	4	PAIN	Y		20210915	20210916		Local	1
S30049	R213	1	2	Erythema	FOLLOW_D10	2	4	0	4	ERY	Y		20210922	20210923		Local	1
S30049	R213	1	2	Headache	FOLLOW_D10	4	4	0	4	HEA	Y		20210923	20210923		Systemic	1
S30049	R213	1	2	Myalgia	FOLLOW_D10	3	4	0	4	MYA	Y		20210922	20210922		Systemic	1
S30049	R213	1	2	Other	FOLLOW_D28	2	5	0	5	EASY HUNGARY	Y	N	20210922		ONGOING		1
S30049	R213	1	2	Pain	FOLLOW_D10	1	4	0	4	PAIN	Y		20210922	20210923		Local	1
S30052	R215	2	2	Erythema	FOLLOW_D10	2	4	0	4	ERY	Y		20210923	20210924		Local	1
S30052	R215	2	2	Fatigue	FOLLOW_D10	4	4	0	4	FAT	Y		20210922	20210925		Systemic	2
S30052	R215	2	2	Myalgia	FOLLOW_D10	5	4	0	4	MYA	Y		20210924	20210924		Systemic	1
S30052	R215	2	2	Pain	FOLLOW_D10	1	4	0	4	PAIN	Y		20210922	20210925		Local	1
S30052	R215	2	2	Swelling	FOLLOW_D10	3	4	0	4	SWE	Y		20210922	20210923		Local	1
S30053	R239	2	2	Fatigue	FOLLOW_D10	1	4	0	4	FAT	Y		20210923	20210924		Systemic	1
S30054	R116	1	1	Pain	FOLLOW_D10	1	4	0	4	PAIN	Y		20210915	20210917		Local	1
S30055	R118	1	1	Myalgia	FOLLOW_D10	2	4	0	4	MYA	Y		20210915	20210916		Systemic	1
S30055	R118	1	1	Other	FOLLOW_D10	3	4	0	4	NUMBNESS OF THE MOUTH	Y		20210915	20210915			1
S30055	R118	1	1	Pain	FOLLOW_D10	4	4	0	4	CHEST PAIN	Y		20210915	20210916		Local	2
S30056	R244	1	2	Erythema	FOLLOW_D10	2	4	0	4	ERY	Y	N	20210923	20210925		Local	1
S30056	R244	1	2	Fatigue	FOLLOW_D10	4	4	0	4	FAT	Y	N	20210923	20210925		Systemic	1
S30056	R244	1	2	Headache	FOLLOW_D10	1	4.01	1	4	HEA	Y		20210923	20210924		Systemic	1
S30056	R244	1	2	Myalgia	FOLLOW_D10	2	4.01	1	4	MYA	Y		20210923	20210924		Systemic	1
S30056	R244	1	2	Pain	FOLLOW_D10	5	4.01	1	4	PAIN	Y		20210923	20210925		Local	1
S30056	R244	1	2	Swelling	FOLLOW_D10	3	4	0	4	SWE	Y	N	20210923	20210925		Local	1
S30056	R244	1	2	Vomiting	FOLLOW_D10	5	4	0	4	VOM	Y	N	20210923	20210923		Systemic	1
S30058	R242	2	2	Fatigue	FOLLOW_D10	2	4	0	4	FAT	Y		20210924	20210925		Systemic	2
S30058	R242	2	2	Headache	FOLLOW_D10	3	4	0	4	HEA	Y		20210924	20210925		Systemic	1
S30058	R242	2	2	Myalgia	FOLLOW_D10	4	4	0	4	MYA	Y		20210924	20210924		Systemic	1
S30058	R242	2	2	Pain	FOLLOW_D10	1	4	0	4	PAIN	Y		20210923	20210926		Local	2
S30059	R120	1	1	Fatigue	FOLLOW_D10	3	4	0	4	FAT	Y		20210916	20210916		Systemic	2
S30059	R120	1	1	Myalgia	FOLLOW_D10	4	4	0	4	MYA	Y		20210916	20210916		Systemic	1
S30059	R120	1	1	Pain	FOLLOW_D10	2	4	0	4	PAIN	Y		20210915	20210917		Local	1
S30059	R120	1	1	Swelling	FOLLOW_D10	1	4	0	4	LOCAL SWELLING	Y		20210915		UNKNOWN	Local	1
S30060	R117	2	1	Diarrhea	FOLLOW_D10	1	4	0	4	DIA	Y		20210916	20210916		Systemic	1
S30061	R119	2	1	Headache	FOLLOW_D10	3	4	0	4	HEA	Y		20210915	20210916		Systemic	1
S30061	R119	2	1	Pain	FOLLOW_D10	1	4	0	4	PAIN	Y		20210915	20210918		Local	1
S30061	R119	2	1	Swelling	FOLLOW_D10	2	4	0	4	SWE	Y		20210915	20210918		Local	1
S30062	R220	1	2	Fatigue	FOLLOW_D28	1	5	0	5	FATIGUE	Y		20210922	20210930		Systemic	1
S30062	R220	1	2	Headache	FOLLOW_D10	4	4	0	4	HEA	Y		20210922	20210922		Systemic	1
S30062	R220	1	2	Myalgia	FOLLOW_D10	5	4	0	4	MYA	Y		20210924	20210926		Systemic	1
S30062	R220	1	2	Pain	FOLLOW_D10	1	4	0	4	PAIN	Y		20210922	20210922		Local	1
S30062	R220	1	2	Swelling	FOLLOW_D10	2	4	0	4	SWE	Y		20210922	20210925		Local	1
S30063	R123	1	1	Erythema	FOLLOW_D10	3	4	0	4	ERY	Y		20210915	20210918		Local	1
S30063	R123	1	1	Fatigue	FOLLOW_D10	4	4	0	4	FAT	Y		20210915	20210922		Systemic	2
S30063	R123	1	1	Headache	FOLLOW_D10	1	4.01	1	4	HEA	Y		20210915	20210919		Systemic	2
S30063	R123	1	1	Myalgia	FOLLOW_D10	2	4.01	1	4	MYA	Y		20210916	20210916		Systemic	1
S30063	R123	1	1	Other	FOLLOW_D10	1	4	0	4	SKIN RASH	Y		20210915	20210926			2
S30063	R123	1	1	Pain	FOLLOW_D10	2	4	0	4	PAIN	Y		20210916	20210917		Local	1
S30064	R122	1	1	Fatigue	FOLLOW_D10	2	4	0	4	FAT	Y		20210915	20210916		Systemic	1
S30064	R122	1	1	Pain	FOLLOW_D10	1	4	0	4	PAIN	Y		20210916	20210917		Local	1
S30065	R217	2	2	Headache	FOLLOW_D10	2	4	0	4	HEA	Y		20210922	20210922		Systemic	1
S30065	R217	2	2	Pain	FOLLOW_D10	1	4	0	4	PAIN	Y		20210922	20210925		Local	1
S30066	R218	2	2	Headache	FOLLOW_D10	2	4	0	4	HEA	Y		20210922	20210922		Systemic	1
S30066	R218	2	2	Pain	FOLLOW_D10	1	4	0	4	PAIN	Y		20210922	20210923		Local	1
S30067	R212	2	2	Diarrhea	FOLLOW_D10	1	4	0	4	DIA	Y		20210923	20210924		Systemic	1
S30067	R212	2	2	Swelling	FOLLOW_D10	2	4	0	4	SWE	Y		20210922	20210923		Local	1
S30068	R223	1	2	Diarrhea	FOLLOW_D10	2	4.01	1	4	DIA	Y		20210923	20210925		Systemic	1
S30068	R223	1	2	Erythema	FOLLOW_D10	5	4	0	4	ERY	Y		20210924	20210928		Local	1
S30068	R223	1	2	Fatigue	FOLLOW_D10	3	4.01	1	4	FAT	Y		20210923	20210925		Systemic	1
S30068	R223	1	2	Other	FOLLOW_D10	2	4	0	4	LOCAL TENDERNESS	Y		20210923		ONGOING		1
S30068	R223	1	2	Pain	FOLLOW_D10	4	4	0	4	PAIN	Y		20210923	20210925		Local	1
S30068	R223	1	2	Swelling	FOLLOW_D10	1	4	0	4	LOCAL SWOLLEN	Y		20210924		ONGOING	Local	1
S30069	R130	1	1	Fatigue	FOLLOW_D10	3	4	0	4	FAT	Y		20211015	20211015		Systemic	1
S30069	R130	1	1	Fever	FOLLOW_D10	2	4	0	4	FEVER,SLIGHT ACHE	Y		20211014	20211015		Systemic	1
S30069	R130	1	1	Myalgia	FOLLOW_D10	1	4	0	4	MYA	Y		20211014	20211015		Systemic	1
S30069	R130	1	1	Pain	FOLLOW_D10	4	4	0	4	PAIN	Y		20211014	20211014		Local	1
S30070	R131	2	1	Other	FOLLOW_D10	3	4	0	4	DIZZY	Y		20211014	20211016			1
S30070	R131	2	1	Pain	FOLLOW_D10	1	4	0	4	PAIN	Y		20211013	20211017		Local	1
S30070	R131	2	1	Swelling	FOLLOW_D10	2	4	0	4	SWE	Y		20211013	20211016		Local	1
S30071	R246	2	2	Diarrhea	FOLLOW_D10	3	4	0	4	DIA	Y		20211015	20211015		Systemic	1
S30071	R246	2	2	Fatigue	FOLLOW_D10	2	4	0	4	FAT	Y		20211013	20211014		Systemic	2
S30071	R246	2	2	Headache	FOLLOW_D10	4	4	0	4	HEA	Y		20211013	20211014		Systemic	1
S30071	R246	2	2	Myalgia	FOLLOW_D10	5	4	0	4	MYA	Y		20211013	20211017		Systemic	1
S30071	R246	2	2	Pain	FOLLOW_D10	1	4	0	4	PAIN	Y		20211013	20211017		Local	1
S30072	R245	1	2	Fatigue	FOLLOW_D10	2	4	0	4	FAT	Y		20211013	20211014		Systemic	1
S30072	R245	1	2	Pain	FOLLOW_D10	1	4	0	4	PAIN	Y		20211013	20211014		Local	1
S30073	R249	2	2	Erythema	FOLLOW_D10	2	4	0	4	ERY	Y		20211013	20211015		Local	1
S30073	R249	2	2	Pain	FOLLOW_D10	1	4	0	4	PAIN	Y		20211013	20211015		Local	1
S30073	R249	2	2	Swelling	FOLLOW_D10	3	4	0	4	SWE	Y		20211013	20211015		Local	1
S30074	R138	1	1	Pain	FOLLOW_D10	1	4	0	4	PAIN	Y		20211015	20211015		Local	2
S30075	R137	2	1	Fatigue	FOLLOW_D10	2	4	0	4	FAT	Y		20211017	20211017		Systemic	2
S30075	R137	2	1	Pain	FOLLOW_D10	1	4	0	4	PAIN	Y		20211013	20211015		Local	1
S30075	R137	2	1	Vomiting	FOLLOW_D10	3	4	0	4	VOM	Y		20211017	20211017		Systemic	2
S30076	R135	2	1	Diarrhea	FOLLOW_D10	2	4	0	4	DIA	Y		20211013	20211014		Systemic	1
S30076	R135	2	1	Pain	FOLLOW_D10	1	4	0	4	PAIN	Y		20211013	20211016		Local	1
S30077	R132	1	1	Pain	FOLLOW_D10	1	4	0	4	PAIN	Y		20211013	20211014		Local	1
S30078	R133	2	1	Pain	FOLLOW_D10	1	4	0	4	PAIN	Y		20211013	20211014		Local	1
S30080	R147	2	1	Erythema	FOLLOW_D10	2	4	0	4	ERY	Y		20211016	20211017		Local	1
S30080	R147	2	1	Fatigue	FOLLOW_D10	3	4	0	4	FAT	Y		20211015	20211015		Systemic	1
S30080	R147	2	1	Headache	FOLLOW_D10	4	4	0	4	HEA	Y		20211015	20211021		Systemic	2
S30080	R147	2	1	Myalgia	FOLLOW_D10	5	4	0	4	MYA	Y		20211015	20211015		Systemic	1
S30080	R147	2	1	Pain	FOLLOW_D10	1	4	0	4	PAIN	Y		20211014	20211017		Local	1
S30081	R250	1	2	Pain	FOLLOW_D10	1	4	0	4	PAIN	Y		20211014	20211016		Local	1
S30082	R149	2	1	Pain	FOLLOW_D10	1	4	0	4	PAIN	Y		20211015	20211015		Local	1
S30083	R136	1	1	Fatigue	FOLLOW_D10	2	4	0	4	FAT	Y		20211013	20211016		Systemic	1
S30083	R136	1	1	Headache	FOLLOW_D10	3	4	0	4	HEA	Y		20211014	20211014		Systemic	1
S30083	R136	1	1	Pain	FOLLOW_D10	1	4	0	4	PAIN	Y		20211013	20211014		Local	1
S30084	R248	2	2	Fatigue	FOLLOW_D10	1	4	0	4	FAT	Y		20211015	20211015		Systemic	1
S30085	R134	1	1	Fatigue	FOLLOW_D10	1	4	0	4	FAT	Y		20211013	20211014		Systemic	1
S30085	R134	1	1	Headache	FOLLOW_D10	2	4	0	4	HEA	Y		20211013	20211013		Systemic	1
S30086	R150	1	1	Erythema	FOLLOW_D10	3	4	0	4	ERY	Y		20211015	20211017		Local	1
S30086	R150	1	1	Fatigue	FOLLOW_D10	4	4	0	4	FAT	Y		20211014	20211016		Systemic	1
S30086	R150	1	1	Headache	FOLLOW_D7	1	3	0	3	HEA	Y		20211014	20211015		Systemic	1
S30086	R150	1	1	Myalgia	FOLLOW_D7	2	3	0	3	MYA	Y		20211014	20211015		Systemic	1
S30086	R150	1	1	Pain	FOLLOW_D10	1	4	0	4	PAIN	Y		20211014	20211016		Local	1
S30086	R150	1	1	Swelling	FOLLOW_D10	2	4	0	4	SWE	Y		20211015	20211017		Local	1
S30086	R150	1	1	Vomiting	FOLLOW_D10	5	4	0	4	VOM	Y		20211014	20211015		Systemic	1
S30087	R141	2	1	Fatigue	FOLLOW_D10	2	4	0	4	FAT	Y		20211014	20211017		Systemic	2
S30087	R141	2	1	Headache	FOLLOW_D10	3	4	0	4	HEA	Y		20211014	20211016		Systemic	2
S30087	R141	2	1	Myalgia	FOLLOW_D10	4	4	0	4	MYA	Y		20211014	20211016		Systemic	2
S30087	R141	2	1	Pain	FOLLOW_D10	1	4	0	4	PAIN	Y		20211014	20211016		Local	2
S30088	R127	2	1	Diarrhea	FOLLOW_D10	4	4	0	4	DIA	Y		20211013	20211014		Systemic	1
S30088	R127	2	1	Fatigue	FOLLOW_D10	2	4	0	4	FAT	Y		20211009	20211009		Systemic	1
S30088	R127	2	1	Headache	FOLLOW_D10	3	4	0	4	HEA	Y		20211009	20211009		Systemic	1
S30088	R127	2	1	Pain	FOLLOW_D10	1	4	0	4	PAIN	Y		20211009	20211010		Local	1
S30089	R247	2	2	Other	FOLLOW_D28	1	5	0	5	SKIN RASH	Y		20211018	20211025	UNKNOWN		1
S30089	R247	2	2	Pain	FOLLOW_D10	1	4	0	4	PAIN	Y		20211013	20211013		Local	1
S30091	R145	2	1	Fatigue	FOLLOW_D7	2	3	0	3	FAT	Y		20211014	20211015		Systemic	1
S30091	R145	2	1	Pain	FOLLOW_D7	1	3	0	3	PAIN	Y		20211014	20211016		Local	1
S30092	R126	2	1	Headache	FOLLOW_D7	2	3	0	3	HEA	Y		20211008	20211008		Systemic	1
S30092	R126	2	1	Pain	FOLLOW_D7	1	3	0	3	PAIN	Y		20211008	20211008		Local	1
S30093	R146	2	1	Other	FOLLOW_D56	1	6	0	6	Delayed or excessive hemorrhage following complete or unspecified spontaneous abortion	Y		20211111	20211111			2
S30094	R140	2	1	Fatigue	FOLLOW_D10	2	4	0	4	FAT	Y		20211014	20211016		Systemic	2
S30094	R140	2	1	Headache	FOLLOW_D10	3	4	0	4	HEA	Y		20211014	20211016		Systemic	2
S30094	R140	2	1	Myalgia	FOLLOW_D10	4	4	0	4	MYA	Y		20211014	20211015		Systemic	2
S30094	R140	2	1	Pain	FOLLOW_D10	1	4	0	4	PAIN	Y		20211014	20220115		Local	2
S30095	R144	1	1	Pain	FOLLOW_D10	1	4	0	4	PAIN	Y		20211014	20211015		Local	1
S30096	R139	1	1	Erythema	FOLLOW_D10	2	4	0	4	ERY	Y		20211014	20211020		Local	2
S30096	R139	1	1	Pain	FOLLOW_D10	1	4	0	4	PAIN	Y		20211015	20211020		Local	1
S30096	R139	1	1	Swelling	FOLLOW_D10	3	4	0	4	SWE	Y		20211018	20211020		Local	1
S30099	R148	1	1	Pain	FOLLOW_D10	2	4	0	4	abdominal pain	Y		20211014	20211014		Local	1
S30100	R129	2	1	Fatigue	FOLLOW_D7	1	3	0	3	FAT	Y		20211009	20211009		Systemic	1
S30100	R129	2	1	Myalgia	FOLLOW_D7	2	3	0	3	MYA	Y		20211009	20211009		Systemic	1
S30101	R142	1	1	Myalgia	FOLLOW_D7	2	3	0	3	MYA	Y		20211018	20211019		Systemic	1
S30101	R142	1	1	Other	FOLLOW_D10	1	4	0	4	Sore throat	Y		20211019	20211021			1
S30101	R142	1	1	Pain	FOLLOW_D7	1	3	0	3	PAIN	Y		20211014	20211016		Local	1

## Sheet: Fig. 3a
PT	Random_No	Treatment_Group	Interval	Day 0_antibody	Day 10±3_antibody	Day 28±3_antibody
S30001	R221	ChAdOx1/ChAdOx1	8-10 weeks	12.3	49.19	184.21
S30002	R203	ChAdOx1/MVC-COV1901	8-10 weeks	173.52	323.54	397.59
S30003	R101	ChAdOx1/ChAdOx1	4-6 weeks	16.8	178.3	202.9
S30004	R232	ChAdOx1/MVC-COV1901	8-10 weeks	12.3	28.01	26.13
S30005	R104	ChAdOx1/ChAdOx1	4-6 weeks	16.6	96.5	174.9
S30006	R103	ChAdOx1/MVC-COV1901	4-6 weeks	141.4	284.5	359.7
S30007	R225	ChAdOx1/ChAdOx1	8-10 weeks	41.33	75.01	91.23
S30008	R201	ChAdOx1/MVC-COV1901	8-10 weeks	12.3	205.63	135.02
S30009	R205	ChAdOx1/ChAdOx1	8-10 weeks	12.3	64.51	152.39
S30010	R202	ChAdOx1/ChAdOx1	8-10 weeks	182.53	185.06	243.57
S30011	R102	ChAdOx1/MVC-COV1901	4-6 weeks	12.3	48.6	196.8
S30012	R226	ChAdOx1/MVC-COV1901	8-10 weeks	125.17	197.14	249.89
S30013	R224	ChAdOx1/MVC-COV1901	8-10 weeks	12.3	49.08	21.16
S30014	R106	ChAdOx1/MVC-COV1901	4-6 weeks	208.5	318.9	325.4
S30015	R209	ChAdOx1/MVC-COV1901	8-10 weeks	12.3	167.64	154.72
S30016	R208	ChAdOx1/ChAdOx1	8-10 weeks	12.3	12.3	12.3
S30018	R222	ChAdOx1/ChAdOx1	8-10 weeks	12.3	12.3	12.3
S30019	R230	ChAdOx1/MVC-COV1901	8-10 weeks	12.3	47.4	52.72
S30020	R111	ChAdOx1/ChAdOx1	4-6 weeks	12.3	12.3	13.5
S30021	R105	ChAdOx1/ChAdOx1	4-6 weeks	19	13.8	115.4
S30022	R235	ChAdOx1/MVC-COV1901	8-10 weeks	12.3	55.93	171.87
S30023	R110	ChAdOx1/MVC-COV1901	4-6 weeks	17.3	199.3	364.6
S30024	R108	ChAdOx1/ChAdOx1	4-6 weeks	337.9	306.7	302.1
S30025	R231	ChAdOx1/MVC-COV1901	8-10 weeks	12.3	12.3	12.3
S30026	R210	ChAdOx1/ChAdOx1	8-10 weeks	91.26	170.64	250.61
S30027	R109	ChAdOx1/MVC-COV1901	4-6 weeks	23.9	373.7	691.2
S30028	R112	ChAdOx1/MVC-COV1901	4-6 weeks	14.7	190.9	217.9
S30029	R204	ChAdOx1/MVC-COV1901	8-10 weeks	12.3	122.1	156.22
S30030	R206	ChAdOx1/ChAdOx1	8-10 weeks	22.17	12.3	36.33
S30031	R228	ChAdOx1/ChAdOx1	8-10 weeks	22.17	201.48	143.59
S30032	R241	ChAdOx1/MVC-COV1901	8-10 weeks	12.3	253.68	349.88
S30033	R229	ChAdOx1/ChAdOx1	8-10 weeks	14.64	190.51	189.48
S30034	R227	ChAdOx1/MVC-COV1901	8-10 weeks	12.3	380.46	337.61
S30035	R233	ChAdOx1/MVC-COV1901	8-10 weeks	13.75	235.53	214.14
S30036	R207	ChAdOx1/MVC-COV1901	8-10 weeks	36.69	87.14	192.57
S30037	R234	ChAdOx1/ChAdOx1	8-10 weeks	122.43	358.82	227.8
S30038	R107	ChAdOx1/ChAdOx1	4-6 weeks	14	52.2	85.9
S30039	R240	ChAdOx1/ChAdOx1	8-10 weeks	12.3	27.08	76.24
S30040	R113	ChAdOx1/ChAdOx1	4-6 weeks	12.6	192.9	179.2
S30041	R219	ChAdOx1/ChAdOx1	8-10 weeks	16.89	16.07	36.45
S30042	R211	ChAdOx1/MVC-COV1901	8-10 weeks	12.3	223.01	217.36
S30043	R121	ChAdOx1/MVC-COV1901	4-6 weeks	12.3	213.1	194
S30044	R216	ChAdOx1/MVC-COV1901	8-10 weeks	30.66	140.08	165.07
S30045	R236	ChAdOx1/ChAdOx1	8-10 weeks	12.3	193.38	206.38
S30046	R237	ChAdOx1/ChAdOx1	8-10 weeks	12.3	45.05	23.7
S30047	R214	ChAdOx1/MVC-COV1901	8-10 weeks	21.96	211.7	199.35
S30048	R115	ChAdOx1/MVC-COV1901	4-6 weeks	57.7	159.6	166.4
S30049	R213	ChAdOx1/MVC-COV1901	8-10 weeks	328.9	183.48	165.89
S30050	R238	ChAdOx1/MVC-COV1901	8-10 weeks	163.58	431.19	413.22
S30051	R114	ChAdOx1/ChAdOx1	4-6 weeks	19.7	171.1	277.8
S30052	R215	ChAdOx1/ChAdOx1	8-10 weeks	170.68	248.94	178.73
S30053	R239	ChAdOx1/ChAdOx1	8-10 weeks	12.3	13.25	164.7
S30054	R116	ChAdOx1/MVC-COV1901	4-6 weeks	12.3	176.3	343
S30055	R118	ChAdOx1/MVC-COV1901	4-6 weeks	12.3	125.2	194.2
S30056	R244	ChAdOx1/MVC-COV1901	8-10 weeks	12.3	385.75	181.39
S30057	R243	ChAdOx1/MVC-COV1901	8-10 weeks	12.5	363.99	274.91
S30058	R242	ChAdOx1/ChAdOx1	8-10 weeks	19.74	311.08	356.02
S30059	R120	ChAdOx1/MVC-COV1901	4-6 weeks	31.6	377.9	328.1
S30060	R117	ChAdOx1/ChAdOx1	4-6 weeks	32.2	26.4	92.7
S30061	R119	ChAdOx1/ChAdOx1	4-6 weeks	190.4	175	189.3
S30062	R220	ChAdOx1/MVC-COV1901	8-10 weeks	122.86	208.01	163.97
S30063	R123	ChAdOx1/MVC-COV1901	4-6 weeks	37.9	232	400.3
S30064	R122	ChAdOx1/MVC-COV1901	4-6 weeks	13.8	294	379.3
S30065	R217	ChAdOx1/ChAdOx1	8-10 weeks	18.27	190.57	296.65
S30066	R218	ChAdOx1/ChAdOx1	8-10 weeks	12.3	12.3	192.19
S30067	R212	ChAdOx1/ChAdOx1	8-10 weeks	12.3	12.3	12.3
S30068	R223	ChAdOx1/MVC-COV1901	8-10 weeks	12.3	409.79	272.36
S30069	R130	ChAdOx1/MVC-COV1901	4-6 weeks	172.29	560.03	912.41
S30070	R131	ChAdOx1/ChAdOx1	4-6 weeks	21.56	659.92	361.95
S30071	R246	ChAdOx1/ChAdOx1	8-10 weeks	12.3	428.13	367.39
S30072	R245	ChAdOx1/MVC-COV1901	8-10 weeks	12.3	177.86	614.76
S30073	R249	ChAdOx1/ChAdOx1	8-10 weeks	12.3	16.28	155.02
S30074	R138	ChAdOx1/MVC-COV1901	4-6 weeks	12.3	342.88	358.39
S30075	R137	ChAdOx1/ChAdOx1	4-6 weeks	17.25	59.92	211.46
S30076	R135	ChAdOx1/ChAdOx1	4-6 weeks	172.82	455.7	149.55
S30077	R132	ChAdOx1/MVC-COV1901	4-6 weeks	222.1	177.64	427.91
S30078	R133	ChAdOx1/ChAdOx1	4-6 weeks	17.49	73.14	20.78
S30079	R143	ChAdOx1/MVC-COV1901	4-6 weeks	15.43	304.04	364.72
S30080	R147	ChAdOx1/ChAdOx1	4-6 weeks	12.3	39.86	47.55
S30081	R250	ChAdOx1/MVC-COV1901	8-10 weeks	391.48	357.25	950.97
S30082	R149	ChAdOx1/ChAdOx1	4-6 weeks	12.3	200.87	190.65
S30083	R136	ChAdOx1/MVC-COV1901	4-6 weeks	16.16	183.95	233.39
S30084	R248	ChAdOx1/ChAdOx1	8-10 weeks	12.3	12.6	163.09
S30085	R134	ChAdOx1/MVC-COV1901	4-6 weeks	376.8	381.43	419.05
S30086	R150	ChAdOx1/MVC-COV1901	4-6 weeks	293.56	325.07	308.46
S30087	R141	ChAdOx1/ChAdOx1	4-6 weeks	386.4	370.06	220.55
S30088	R127	ChAdOx1/ChAdOx1	4-6 weeks	97.68	174.19	197.94
S30089	R247	ChAdOx1/ChAdOx1	8-10 weeks	12.3	12.3	12.3
S30090	R124	ChAdOx1/MVC-COV1901	4-6 weeks	18.2	401.79	358.01
S30091	R145	ChAdOx1/ChAdOx1	4-6 weeks	409.85	339.65	171.09
S30092	R126	ChAdOx1/ChAdOx1	4-6 weeks	12.3	33.79	76.31
S30093	R146	ChAdOx1/ChAdOx1	4-6 weeks	62.96	178.41	99.14
S30094	R140	ChAdOx1/ChAdOx1	4-6 weeks	110.55	380.45	184.68
S30095	R144	ChAdOx1/MVC-COV1901	4-6 weeks	168.14	604.34	311.89
S30096	R139	ChAdOx1/MVC-COV1901	4-6 weeks	136.99	254.68	307.38
S30097	R125	ChAdOx1/ChAdOx1	4-6 weeks	255.87	198.46	309.84
S30098	R128	ChAdOx1/ChAdOx1	4-6 weeks	12.3	12.3	95.52
S30099	R148	ChAdOx1/MVC-COV1901	4-6 weeks	12.35	299.55	264.69
S30100	R129	ChAdOx1/ChAdOx1	4-6 weeks	280.88	172.2	195.18
S30101	R142	ChAdOx1/MVC-COV1901	4-6 weeks	23.08	380.85	338.79

## Sheet: Fig. 3b
PT	Random_No	Treatment_Group	Interval	Day 28±3_wt_p3_nt	Day 28±3_delta_p3_nt
S30001	R221	ChAdOx1/ChAdOx1	8-10 weeks	25.12	44.67
S30002	R203	ChAdOx1/MVC-COV1901	8-10 weeks	89.13	251.19
S30003	R101	ChAdOx1/ChAdOx1	4-6 weeks	4	4
S30004	R232	ChAdOx1/MVC-COV1901	8-10 weeks	22.39	31.62
S30005	R104	ChAdOx1/ChAdOx1	4-6 weeks	12	8
S30006	R103	ChAdOx1/MVC-COV1901	4-6 weeks	50.12	44.67
S30007	R225	ChAdOx1/ChAdOx1	8-10 weeks	10	39.81
S30008	R201	ChAdOx1/MVC-COV1901	8-10 weeks	31.62	28.18
S30009	R205	ChAdOx1/ChAdOx1	8-10 weeks	12	22.39
S30010	R202	ChAdOx1/ChAdOx1	8-10 weeks	63.1	89.13
S30011	R102	ChAdOx1/MVC-COV1901	4-6 weeks	22.39	10
S30012	R226	ChAdOx1/MVC-COV1901	8-10 weeks	25.12	24.13
S30013	R224	ChAdOx1/MVC-COV1901	8-10 weeks	23.39	22.39
S30014	R106	ChAdOx1/MVC-COV1901	4-6 weeks	31.62	44.67
S30015	R209	ChAdOx1/MVC-COV1901	8-10 weeks	63.1	79.43
S30016	R208	ChAdOx1/ChAdOx1	8-10 weeks	4	4
S30018	R222	ChAdOx1/ChAdOx1	8-10 weeks	4	4
S30019	R230	ChAdOx1/MVC-COV1901	8-10 weeks	22.39	19.95
S30020	R111	ChAdOx1/ChAdOx1	4-6 weeks	4	4
S30021	R105	ChAdOx1/ChAdOx1	4-6 weeks	8	4
S30022	R235	ChAdOx1/MVC-COV1901	8-10 weeks	19.95	25.12
S30023	R110	ChAdOx1/MVC-COV1901	4-6 weeks	22.39	53.8
S30024	R108	ChAdOx1/ChAdOx1	4-6 weeks	10	8
S30025	R231	ChAdOx1/MVC-COV1901	8-10 weeks	8	8
S30026	R210	ChAdOx1/ChAdOx1	8-10 weeks	12	74
S30027	R109	ChAdOx1/MVC-COV1901	4-6 weeks	89.13	199.53
S30028	R112	ChAdOx1/MVC-COV1901	4-6 weeks	19.95	35.48
S30029	R204	ChAdOx1/MVC-COV1901	8-10 weeks	44.67	44.67
S30030	R206	ChAdOx1/ChAdOx1	8-10 weeks	12	22.39
S30031	R228	ChAdOx1/ChAdOx1	8-10 weeks	44.67	53.8
S30032	R241	ChAdOx1/MVC-COV1901	8-10 weeks	63.1	89.13
S30033	R229	ChAdOx1/ChAdOx1	8-10 weeks	31.62	39.81
S30034	R227	ChAdOx1/MVC-COV1901	8-10 weeks	79.43	158.49
S30035	R233	ChAdOx1/MVC-COV1901	8-10 weeks	22.39	22.39
S30036	R207	ChAdOx1/MVC-COV1901	8-10 weeks	79.43	31.62
S30037	R234	ChAdOx1/ChAdOx1	8-10 weeks	79.43	79.43
S30038	R107	ChAdOx1/ChAdOx1	4-6 weeks	10	4
S30039	R240	ChAdOx1/ChAdOx1	8-10 weeks	22.39	39.81
S30040	R113	ChAdOx1/ChAdOx1	4-6 weeks	12	39.81
S30041	R219	ChAdOx1/ChAdOx1	8-10 weeks	4	8
S30042	R211	ChAdOx1/MVC-COV1901	8-10 weeks	50.12	74
S30043	R121	ChAdOx1/MVC-COV1901	4-6 weeks	8	8
S30044	R216	ChAdOx1/MVC-COV1901	8-10 weeks	39.81	89.13
S30045	R236	ChAdOx1/ChAdOx1	8-10 weeks	12	44.67
S30046	R237	ChAdOx1/ChAdOx1	8-10 weeks	8	14
S30047	R214	ChAdOx1/MVC-COV1901	8-10 weeks	43.86	125.89
S30048	R115	ChAdOx1/MVC-COV1901	4-6 weeks	12	22.39
S30049	R213	ChAdOx1/MVC-COV1901	8-10 weeks	50.12	89.13
S30050	R238	ChAdOx1/MVC-COV1901	8-10 weeks	79.42	177.83
S30051	R114	ChAdOx1/ChAdOx1	4-6 weeks	50.12	44.67
S30052	R215	ChAdOx1/ChAdOx1	8-10 weeks	39.81	89.13
S30053	R239	ChAdOx1/ChAdOx1	8-10 weeks	8	37.09
S30054	R116	ChAdOx1/MVC-COV1901	4-6 weeks	100	63.1
S30055	R118	ChAdOx1/MVC-COV1901	4-6 weeks	25.12	39.81
S30056	R244	ChAdOx1/MVC-COV1901	8-10 weeks	63.1	100
S30057	R243	ChAdOx1/MVC-COV1901	8-10 weeks	44.67	79.43
S30058	R242	ChAdOx1/ChAdOx1	8-10 weeks	63.1	89.13
S30059	R120	ChAdOx1/MVC-COV1901	4-6 weeks	63.1	100
S30060	R117	ChAdOx1/ChAdOx1	4-6 weeks	10	8
S30061	R119	ChAdOx1/ChAdOx1	4-6 weeks	25.12	12
S30062	R220	ChAdOx1/MVC-COV1901	8-10 weeks	50.12	50.12
S30063	R123	ChAdOx1/MVC-COV1901	4-6 weeks	39.81	25.12
S30064	R122	ChAdOx1/MVC-COV1901	4-6 weeks	22.39	25.12
S30065	R217	ChAdOx1/ChAdOx1	8-10 weeks	100	74
S30066	R218	ChAdOx1/ChAdOx1	8-10 weeks	25.12	31.62
S30067	R212	ChAdOx1/ChAdOx1	8-10 weeks	4	4
S30068	R223	ChAdOx1/MVC-COV1901	8-10 weeks	79.43	79.43
S30069	R130	ChAdOx1/MVC-COV1901	4-6 weeks	125.89	177.83
S30070	R131	ChAdOx1/ChAdOx1	4-6 weeks	44.67	79.43
S30071	R246	ChAdOx1/ChAdOx1	8-10 weeks	158.49	44.67
S30072	R245	ChAdOx1/MVC-COV1901	8-10 weeks	158.49	251.19
S30073	R249	ChAdOx1/ChAdOx1	8-10 weeks	12	19.95
S30074	R138	ChAdOx1/MVC-COV1901	4-6 weeks	39.81	31.62
S30075	R137	ChAdOx1/ChAdOx1	4-6 weeks	8	8
S30076	R135	ChAdOx1/ChAdOx1	4-6 weeks	31.62	27.19
S30077	R132	ChAdOx1/MVC-COV1901	4-6 weeks	31.62	31.62
S30078	R133	ChAdOx1/ChAdOx1	4-6 weeks	10	8
S30079	R143	ChAdOx1/MVC-COV1901	4-6 weeks	44.67	31.62
S30080	R147	ChAdOx1/ChAdOx1	4-6 weeks	12	8
S30081	R250	ChAdOx1/MVC-COV1901	8-10 weeks	316.23	215.96
S30082	R149	ChAdOx1/ChAdOx1	4-6 weeks	25.12	19.95
S30083	R136	ChAdOx1/MVC-COV1901	4-6 weeks	22.39	46.64
S30084	R248	ChAdOx1/ChAdOx1	8-10 weeks	39.81	44.67
S30085	R134	ChAdOx1/MVC-COV1901	4-6 weeks	44.67	125.89
S30086	R150	ChAdOx1/MVC-COV1901	4-6 weeks	79.43	107.34
S30087	R141	ChAdOx1/ChAdOx1	4-6 weeks	100	31.62
S30088	R127	ChAdOx1/ChAdOx1	4-6 weeks	44.67	44.67
S30089	R247	ChAdOx1/ChAdOx1	8-10 weeks	4	4
S30090	R124	ChAdOx1/MVC-COV1901	4-6 weeks	79.43	100
S30091	R145	ChAdOx1/ChAdOx1	4-6 weeks	39.81	50.12
S30092	R126	ChAdOx1/ChAdOx1	4-6 weeks	10	8
S30093	R146	ChAdOx1/ChAdOx1	4-6 weeks	19.95	31.62
S30094	R140	ChAdOx1/ChAdOx1	4-6 weeks	31.62	37.09
S30095	R144	ChAdOx1/MVC-COV1901	4-6 weeks	89.13	40.79
S30096	R139	ChAdOx1/MVC-COV1901	4-6 weeks	63.1	50.12
S30097	R125	ChAdOx1/ChAdOx1	4-6 weeks	22.39	39.81
S30098	R128	ChAdOx1/ChAdOx1	4-6 weeks	8	8
S30099	R148	ChAdOx1/MVC-COV1901	4-6 weeks	44.67	63.1
S30100	R129	ChAdOx1/ChAdOx1	4-6 weeks	12	4
S30101	R142	ChAdOx1/MVC-COV1901	4-6 weeks	31.62	8

## Sheet: Fig. 3c
PT	Random_No	Treatment_Group	Interval	Day 0_S_protein_EU	Day 10±3_S_protein_EU	Day 28±3_S_protein_EU	Day 0_RBD_EU	Day 10±3_RBD_EU	Day 28±3_RBD_EU
S30001	R221	ChAdOx1/ChAdOx1	8-10 weeks	3.13	4.73	8.02	3.13	3.34	4.64
S30002	R203	ChAdOx1/MVC-COV1901	8-10 weeks	9.45	26.1	29.1	6.15	9.66	13.6
S30003	R101	ChAdOx1/ChAdOx1	4-6 weeks	3.57	6.92	7.43	3.32	4.2	4.83
S30004	R232	ChAdOx1/MVC-COV1901	8-10 weeks	3.13	4.25	4.18	3.13	3.13	3.13
S30005	R104	ChAdOx1/ChAdOx1	4-6 weeks	3.67	5.54	9.8	3.13	3.45	6.79
S30006	R103	ChAdOx1/MVC-COV1901	4-6 weeks	11.6	19.2	25	4.34	6.54	10.4
S30007	R225	ChAdOx1/ChAdOx1	8-10 weeks	4.51	4.98	5.26	3.43	3.8	3.74
S30008	R201	ChAdOx1/MVC-COV1901	8-10 weeks	3.13	7.8	5.69	3.13	5.42	4.08
S30009	R205	ChAdOx1/ChAdOx1	8-10 weeks	3.13	4.86	6.93	3.13	3.69	3.78
S30010	R202	ChAdOx1/ChAdOx1	8-10 weeks	6.41	8.56	18.8	4.37	5.16	8.23
S30011	R102	ChAdOx1/MVC-COV1901	4-6 weeks	3.13	4.64	8.18	3.13	3.51	5.45
S30012	R226	ChAdOx1/MVC-COV1901	8-10 weeks	6.09	15.4	12.5	3.53	6.68	4.42
S30013	R224	ChAdOx1/MVC-COV1901	8-10 weeks	3.13	4.65	3.96	3.13	3.51	3.13
S30014	R106	ChAdOx1/MVC-COV1901	4-6 weeks	6.63	21.5	26.1	4.9	9.62	15.6
S30015	R209	ChAdOx1/MVC-COV1901	8-10 weeks	3.13	7.33	9.17	3.13	4.07	4.47
S30016	R208	ChAdOx1/ChAdOx1	8-10 weeks	3.13	3.13	3.13	3.13	3.13	3.13
S30018	R222	ChAdOx1/ChAdOx1	8-10 weeks	3.13	3.13	3.13	3.13	3.13	3.13
S30019	R230	ChAdOx1/MVC-COV1901	8-10 weeks	3.13	4.75	4.89	3.13	3.21	3.16
S30020	R111	ChAdOx1/ChAdOx1	4-6 weeks	3.13	3.13	3.34	3.13	3.13	3.13
S30021	R105	ChAdOx1/ChAdOx1	4-6 weeks	3.84	3.38	5.64	3.13	3.13	3.74
S30022	R235	ChAdOx1/MVC-COV1901	8-10 weeks	3.13	4.71	8.96	3.13	3.68	4.89
S30023	R110	ChAdOx1/MVC-COV1901	4-6 weeks	3.72	18.4	19.4	3.13	7.17	10.1
S30024	R108	ChAdOx1/ChAdOx1	4-6 weeks	11.4	14.4	28.8	10.1	9.05	22.9
S30025	R231	ChAdOx1/MVC-COV1901	8-10 weeks	3.13	3.13	3.13	3.13	3.13	3.13
S30026	R210	ChAdOx1/ChAdOx1	8-10 weeks	4.81	5.4	10.9	5.28	7.58	8.75
S30027	R109	ChAdOx1/MVC-COV1901	4-6 weeks	4.09	48.1	48	3.13	22.2	37.6
S30028	R112	ChAdOx1/MVC-COV1901	4-6 weeks	3.49	16.2	14.2	3.13	5.61	7.65
S30029	R204	ChAdOx1/MVC-COV1901	8-10 weeks	3.13	6.53	10.7	3.13	3.3	4.88
S30030	R206	ChAdOx1/ChAdOx1	8-10 weeks	4.01	3.13	4.51	3.13	3.13	3.13
S30031	R228	ChAdOx1/ChAdOx1	8-10 weeks	4.01	7.68	6.29	3.13	4.95	3.75
S30032	R241	ChAdOx1/MVC-COV1901	8-10 weeks	3.13	15.1	18.6	3.13	8.22	9.75
S30033	R229	ChAdOx1/ChAdOx1	8-10 weeks	3.48	13.1	14.7	3.13	7.07	6.01
S30034	R227	ChAdOx1/MVC-COV1901	8-10 weeks	3.13	30	26.3	3.13	14.6	15.1
S30035	R233	ChAdOx1/MVC-COV1901	8-10 weeks	3.13	9.8	7.26	3.39	8.42	5.24
S30036	R207	ChAdOx1/MVC-COV1901	8-10 weeks	4.52	4.86	16	3.13	4.58	6.05
S30037	R234	ChAdOx1/ChAdOx1	8-10 weeks	15.1	28.5	26.4	3.61	9.93	8.16
S30038	R107	ChAdOx1/ChAdOx1	4-6 weeks	3.4	4.42	5.11	3.13	4.25	3.87
S30039	R240	ChAdOx1/ChAdOx1	8-10 weeks	3.13	4.16	5.07	3.13	3.26	3.66
S30040	R113	ChAdOx1/ChAdOx1	4-6 weeks	3.19	8.77	9.07	3.13	6.85	6
S30041	R219	ChAdOx1/ChAdOx1	8-10 weeks	3.69	3.54	4.41	3.13	3.26	3.37
S30042	R211	ChAdOx1/MVC-COV1901	8-10 weeks	3.13	27	15.7	3.13	8.02	7.48
S30043	R121	ChAdOx1/MVC-COV1901	4-6 weeks	3.13	15.2	11.9	3.13	7.39	7.54
S30044	R216	ChAdOx1/MVC-COV1901	8-10 weeks	11.5	4.34	10.3	4.32	3.13	5.83
S30045	R236	ChAdOx1/ChAdOx1	8-10 weeks	3.13	8.35	7.01	3.13	5.58	4.79
S30046	R237	ChAdOx1/ChAdOx1	8-10 weeks	3.13	4.45	4.08	3.13	3.77	3.13
S30047	R214	ChAdOx1/MVC-COV1901	8-10 weeks	4	18.9	12.9	3.13	7.62	7.45
S30048	R115	ChAdOx1/MVC-COV1901	4-6 weeks	5.01	11.1	10.7	3.13	5.02	6.32
S30049	R213	ChAdOx1/MVC-COV1901	8-10 weeks	4.41	13.8	10.2	4.73	5.81	5.98
S30050	R238	ChAdOx1/MVC-COV1901	8-10 weeks	13	50	43.3	4.7	27	26.7
S30051	R114	ChAdOx1/ChAdOx1	4-6 weeks	3.76	11.4	12.8	3.36	6.64	8.9
S30052	R215	ChAdOx1/ChAdOx1	8-10 weeks	11.9	20.9	10.2	6.21	8.52	7.16
S30053	R239	ChAdOx1/ChAdOx1	8-10 weeks	3.13	3.3	6.45	3.13	3.13	4.04
S30054	R116	ChAdOx1/MVC-COV1901	4-6 weeks	3.13	7.01	33.2	3.13	4.17	24.2
S30055	R118	ChAdOx1/MVC-COV1901	4-6 weeks	3.13	5.84	14	3.13	3.72	6.91
S30056	R244	ChAdOx1/MVC-COV1901	8-10 weeks	3.13	25	8.44	3.13	12.5	4.84
S30057	R243	ChAdOx1/MVC-COV1901	8-10 weeks	3.17	34	16.8	3.13	16.6	8.54
S30058	R242	ChAdOx1/ChAdOx1	8-10 weeks	3.46	24.7	21.8	3.86	16	14.1
S30059	R120	ChAdOx1/MVC-COV1901	4-6 weeks	50	4.37	31.3	19	3.13	17.8
S30060	R117	ChAdOx1/ChAdOx1	4-6 weeks	4.2	3.51	5.22	3.57	3.25	3.85
S30061	R119	ChAdOx1/ChAdOx1	4-6 weeks	8.57	11.4	8.08	6.16	6.92	4.83
S30062	R220	ChAdOx1/MVC-COV1901	8-10 weeks	6.31	20.7	10.9	3.38	7.75	5.58
S30063	R123	ChAdOx1/MVC-COV1901	4-6 weeks	3.66	15.7	19.9	7.77	7.81	11.1
S30064	R122	ChAdOx1/MVC-COV1901	4-6 weeks	3.13	33.1	22.6	3.4	8.58	11
S30065	R217	ChAdOx1/ChAdOx1	8-10 weeks	3.57	5.9	10.5	3.51	5.96	9.47
S30066	R218	ChAdOx1/ChAdOx1	8-10 weeks	3.13	3.13	6.69	3.13	3.13	4.47
S30067	R212	ChAdOx1/ChAdOx1	8-10 weeks	3.13	3.13	3.13	3.13	3.13	3.13
S30068	R223	ChAdOx1/MVC-COV1901	8-10 weeks	3.13	28.6	24.7	3.13	12.8	8.98
S30069	R130	ChAdOx1/MVC-COV1901	4-6 weeks	12	40.7	50	6.37	33.7	46.3
S30070	R131	ChAdOx1/ChAdOx1	4-6 weeks	3.98	50	42	3.13	36.3	19.3
S30071	R246	ChAdOx1/ChAdOx1	8-10 weeks	3.13	29.7	46.6	3.13	12.3	20.7
S30072	R245	ChAdOx1/MVC-COV1901	8-10 weeks	3.13	11.9	50	3.13	6.91	34.7
S30073	R249	ChAdOx1/ChAdOx1	8-10 weeks	3.13	3.64	6.53	3.13	3.13	3.86
S30074	R138	ChAdOx1/MVC-COV1901	4-6 weeks	3.13	36.6	29.7	3.13	20.1	27.6
S30075	R137	ChAdOx1/ChAdOx1	4-6 weeks	3.4	4.73	7.62	3.62	3.8	5.8
S30076	R135	ChAdOx1/ChAdOx1	4-6 weeks	7.24	34.4	5.91	4.14	10.8	4.11
S30077	R132	ChAdOx1/MVC-COV1901	4-6 weeks	6.84	5.88	14.5	6.16	4.82	11.3
S30078	R133	ChAdOx1/ChAdOx1	4-6 weeks	3.68	4.96	3.94	3.23	3.78	3.13
S30079	R143	ChAdOx1/MVC-COV1901	4-6 weeks	3.49	12.8	12.6	3.24	9.28	10.3
S30080	R147	ChAdOx1/ChAdOx1	4-6 weeks	3.13	4.6	4.79	3.13	3.14	3.13
S30081	R250	ChAdOx1/MVC-COV1901	8-10 weeks	18.2	40.7	50	13.9	21.7	48.4
S30082	R149	ChAdOx1/ChAdOx1	4-6 weeks	3.13	13.3	7.94	3.13	7.39	4.77
S30083	R136	ChAdOx1/MVC-COV1901	4-6 weeks	3.63	6.65	15.6	3.13	4.32	7.84
S30084	R248	ChAdOx1/ChAdOx1	8-10 weeks	3.13	3.19	10.7	3.13	3.13	5.44
S30085	R134	ChAdOx1/MVC-COV1901	4-6 weeks	12.4	21	31.6	13.4	13.2	13.7
S30086	R150	ChAdOx1/MVC-COV1901	4-6 weeks	28	33	29.1	19.1	21.1	18.1
S30087	R141	ChAdOx1/ChAdOx1	4-6 weeks	23.9	39.2	13.9	11.6	17.6	7.76
S30088	R127	ChAdOx1/ChAdOx1	4-6 weeks	5.31	9.25	13	3.82	5.48	7.38
S30089	R247	ChAdOx1/ChAdOx1	8-10 weeks	3.13	3.13	3.13	3.13	3.13	3.13
S30090	R124	ChAdOx1/MVC-COV1901	4-6 weeks	3.78	40.7	37.8	3.13	26.4	23.4
S30091	R145	ChAdOx1/ChAdOx1	4-6 weeks	16.6	35.4	10.9	10.5	21.9	6.78
S30092	R126	ChAdOx1/ChAdOx1	4-6 weeks	3.13	4.42	5.03	3.13	3.17	3.74
S30093	R146	ChAdOx1/ChAdOx1	4-6 weeks	4.81	8.98	5.4	3.74	5.38	3.71
S30094	R140	ChAdOx1/ChAdOx1	4-6 weeks	5.56	22.3	12.2	3.74	11	7.14
S30095	R144	ChAdOx1/MVC-COV1901	4-6 weeks	10.1	43.3	13.9	6.36	35	7.76
S30096	R139	ChAdOx1/MVC-COV1901	4-6 weeks	7.11	19.1	18.7	3.54	8.44	9.16
S30097	R125	ChAdOx1/ChAdOx1	4-6 weeks	14.5	7.71	21.6	8.31	4.86	9.49
S30098	R128	ChAdOx1/ChAdOx1	4-6 weeks	3.13	3.13	5.35	3.13	3.13	3.7
S30099	R148	ChAdOx1/MVC-COV1901	4-6 weeks	3.14	19.8	15.5	3.13	9.17	8.37
S30100	R129	ChAdOx1/ChAdOx1	4-6 weeks	15.4	6.47	14.2	8.61	4.16	6.89
S30101	R142	ChAdOx1/MVC-COV1901	4-6 weeks	4.03	18.3	15.7	3.18	10.2	9.38

## Sheet: Fig. 4
PT	Random_No	Treatment_Group	Interval	Day 0_antibody	Day 10±3_antibody	Day 28±3_antibody
S30001	R221	ChAdOx1/ChAdOx1	8-10 weeks	12.3	49.19	184.21
S30002	R203	ChAdOx1/MVC-COV1901	8-10 weeks	173.52	323.54	397.59
S30003	R101	ChAdOx1/ChAdOx1	4-6 weeks	16.8	178.3	202.9
S30004	R232	ChAdOx1/MVC-COV1901	8-10 weeks	12.3	28.01	26.13
S30005	R104	ChAdOx1/ChAdOx1	4-6 weeks	16.6	96.5	174.9
S30006	R103	ChAdOx1/MVC-COV1901	4-6 weeks	141.4	284.5	359.7
S30007	R225	ChAdOx1/ChAdOx1	8-10 weeks	41.33	75.01	91.23
S30008	R201	ChAdOx1/MVC-COV1901	8-10 weeks	12.3	205.63	135.02
S30009	R205	ChAdOx1/ChAdOx1	8-10 weeks	12.3	64.51	152.39
S30010	R202	ChAdOx1/ChAdOx1	8-10 weeks	182.53	185.06	243.57
S30011	R102	ChAdOx1/MVC-COV1901	4-6 weeks	12.3	48.6	196.8
S30012	R226	ChAdOx1/MVC-COV1901	8-10 weeks	125.17	197.14	249.89
S30013	R224	ChAdOx1/MVC-COV1901	8-10 weeks	12.3	49.08	21.16
S30014	R106	ChAdOx1/MVC-COV1901	4-6 weeks	208.5	318.9	325.4
S30015	R209	ChAdOx1/MVC-COV1901	8-10 weeks	12.3	167.64	154.72
S30016	R208	ChAdOx1/ChAdOx1	8-10 weeks	12.3	12.3	12.3
S30018	R222	ChAdOx1/ChAdOx1	8-10 weeks	12.3	12.3	12.3
S30019	R230	ChAdOx1/MVC-COV1901	8-10 weeks	12.3	47.4	52.72
S30020	R111	ChAdOx1/ChAdOx1	4-6 weeks	12.3	12.3	13.5
S30021	R105	ChAdOx1/ChAdOx1	4-6 weeks	19	13.8	115.4
S30022	R235	ChAdOx1/MVC-COV1901	8-10 weeks	12.3	55.93	171.87
S30023	R110	ChAdOx1/MVC-COV1901	4-6 weeks	17.3	199.3	364.6
S30024	R108	ChAdOx1/ChAdOx1	4-6 weeks	337.9	306.7	302.1
S30025	R231	ChAdOx1/MVC-COV1901	8-10 weeks	12.3	12.3	12.3
S30026	R210	ChAdOx1/ChAdOx1	8-10 weeks	91.26	170.64	250.61
S30027	R109	ChAdOx1/MVC-COV1901	4-6 weeks	23.9	373.7	691.2
S30028	R112	ChAdOx1/MVC-COV1901	4-6 weeks	14.7	190.9	217.9
S30029	R204	ChAdOx1/MVC-COV1901	8-10 weeks	12.3	122.1	156.22
S30030	R206	ChAdOx1/ChAdOx1	8-10 weeks	22.17	12.3	36.33
S30031	R228	ChAdOx1/ChAdOx1	8-10 weeks	22.17	201.48	143.59
S30032	R241	ChAdOx1/MVC-COV1901	8-10 weeks	12.3	253.68	349.88
S30033	R229	ChAdOx1/ChAdOx1	8-10 weeks	14.64	190.51	189.48
S30034	R227	ChAdOx1/MVC-COV1901	8-10 weeks	12.3	380.46	337.61
S30035	R233	ChAdOx1/MVC-COV1901	8-10 weeks	13.75	235.53	214.14
S30036	R207	ChAdOx1/MVC-COV1901	8-10 weeks	36.69	87.14	192.57
S30037	R234	ChAdOx1/ChAdOx1	8-10 weeks	122.43	358.82	227.8
S30038	R107	ChAdOx1/ChAdOx1	4-6 weeks	14	52.2	85.9
S30039	R240	ChAdOx1/ChAdOx1	8-10 weeks	12.3	27.08	76.24
S30040	R113	ChAdOx1/ChAdOx1	4-6 weeks	12.6	192.9	179.2
S30041	R219	ChAdOx1/ChAdOx1	8-10 weeks	16.89	16.07	36.45
S30042	R211	ChAdOx1/MVC-COV1901	8-10 weeks	12.3	223.01	217.36
S30043	R121	ChAdOx1/MVC-COV1901	4-6 weeks	12.3	213.1	194
S30044	R216	ChAdOx1/MVC-COV1901	8-10 weeks	30.66	140.08	165.07
S30045	R236	ChAdOx1/ChAdOx1	8-10 weeks	12.3	193.38	206.38
S30046	R237	ChAdOx1/ChAdOx1	8-10 weeks	12.3	45.05	23.7
S30047	R214	ChAdOx1/MVC-COV1901	8-10 weeks	21.96	211.7	199.35
S30048	R115	ChAdOx1/MVC-COV1901	4-6 weeks	57.7	159.6	166.4
S30049	R213	ChAdOx1/MVC-COV1901	8-10 weeks	328.9	183.48	165.89
S30050	R238	ChAdOx1/MVC-COV1901	8-10 weeks	163.58	431.19	413.22
S30051	R114	ChAdOx1/ChAdOx1	4-6 weeks	19.7	171.1	277.8
S30052	R215	ChAdOx1/ChAdOx1	8-10 weeks	170.68	248.94	178.73
S30053	R239	ChAdOx1/ChAdOx1	8-10 weeks	12.3	13.25	164.7
S30054	R116	ChAdOx1/MVC-COV1901	4-6 weeks	12.3	176.3	343
S30055	R118	ChAdOx1/MVC-COV1901	4-6 weeks	12.3	125.2	194.2
S30056	R244	ChAdOx1/MVC-COV1901	8-10 weeks	12.3	385.75	181.39
S30057	R243	ChAdOx1/MVC-COV1901	8-10 weeks	12.5	363.99	274.91
S30058	R242	ChAdOx1/ChAdOx1	8-10 weeks	19.74	311.08	356.02
S30059	R120	ChAdOx1/MVC-COV1901	4-6 weeks	31.6	377.9	328.1
S30060	R117	ChAdOx1/ChAdOx1	4-6 weeks	32.2	26.4	92.7
S30061	R119	ChAdOx1/ChAdOx1	4-6 weeks	190.4	175	189.3
S30062	R220	ChAdOx1/MVC-COV1901	8-10 weeks	122.86	208.01	163.97
S30063	R123	ChAdOx1/MVC-COV1901	4-6 weeks	37.9	232	400.3
S30064	R122	ChAdOx1/MVC-COV1901	4-6 weeks	13.8	294	379.3
S30065	R217	ChAdOx1/ChAdOx1	8-10 weeks	18.27	190.57	296.65
S30066	R218	ChAdOx1/ChAdOx1	8-10 weeks	12.3	12.3	192.19
S30067	R212	ChAdOx1/ChAdOx1	8-10 weeks	12.3	12.3	12.3
S30068	R223	ChAdOx1/MVC-COV1901	8-10 weeks	12.3	409.79	272.36
S30069	R130	ChAdOx1/MVC-COV1901	4-6 weeks	172.29	560.03	912.41
S30070	R131	ChAdOx1/ChAdOx1	4-6 weeks	21.56	659.92	361.95
S30071	R246	ChAdOx1/ChAdOx1	8-10 weeks	12.3	428.13	367.39
S30072	R245	ChAdOx1/MVC-COV1901	8-10 weeks	12.3	177.86	614.76
S30073	R249	ChAdOx1/ChAdOx1	8-10 weeks	12.3	16.28	155.02
S30074	R138	ChAdOx1/MVC-COV1901	4-6 weeks	12.3	342.88	358.39
S30075	R137	ChAdOx1/ChAdOx1	4-6 weeks	17.25	59.92	211.46
S30076	R135	ChAdOx1/ChAdOx1	4-6 weeks	172.82	455.7	149.55
S30077	R132	ChAdOx1/MVC-COV1901	4-6 weeks	222.1	177.64	427.91
S30078	R133	ChAdOx1/ChAdOx1	4-6 weeks	17.49	73.14	20.78
S30079	R143	ChAdOx1/MVC-COV1901	4-6 weeks	15.43	304.04	364.72
S30080	R147	ChAdOx1/ChAdOx1	4-6 weeks	12.3	39.86	47.55
S30081	R250	ChAdOx1/MVC-COV1901	8-10 weeks	391.48	357.25	950.97
S30082	R149	ChAdOx1/ChAdOx1	4-6 weeks	12.3	200.87	190.65
S30083	R136	ChAdOx1/MVC-COV1901	4-6 weeks	16.16	183.95	233.39
S30084	R248	ChAdOx1/ChAdOx1	8-10 weeks	12.3	12.6	163.09
S30085	R134	ChAdOx1/MVC-COV1901	4-6 weeks	376.8	381.43	419.05
S30086	R150	ChAdOx1/MVC-COV1901	4-6 weeks	293.56	325.07	308.46
S30087	R141	ChAdOx1/ChAdOx1	4-6 weeks	386.4	370.06	220.55
S30088	R127	ChAdOx1/ChAdOx1	4-6 weeks	97.68	174.19	197.94
S30089	R247	ChAdOx1/ChAdOx1	8-10 weeks	12.3	12.3	12.3
S30090	R124	ChAdOx1/MVC-COV1901	4-6 weeks	18.2	401.79	358.01
S30091	R145	ChAdOx1/ChAdOx1	4-6 weeks	409.85	339.65	171.09
S30092	R126	ChAdOx1/ChAdOx1	4-6 weeks	12.3	33.79	76.31
S30093	R146	ChAdOx1/ChAdOx1	4-6 weeks	62.96	178.41	99.14
S30094	R140	ChAdOx1/ChAdOx1	4-6 weeks	110.55	380.45	184.68
S30095	R144	ChAdOx1/MVC-COV1901	4-6 weeks	168.14	604.34	311.89
S30096	R139	ChAdOx1/MVC-COV1901	4-6 weeks	136.99	254.68	307.38
S30097	R125	ChAdOx1/ChAdOx1	4-6 weeks	255.87	198.46	309.84
S30098	R128	ChAdOx1/ChAdOx1	4-6 weeks	12.3	12.3	95.52
S30099	R148	ChAdOx1/MVC-COV1901	4-6 weeks	12.35	299.55	264.69
S30100	R129	ChAdOx1/ChAdOx1	4-6 weeks	280.88	172.2	195.18
S30101	R142	ChAdOx1/MVC-COV1901	4-6 weeks	23.08	380.85	338.79

## Sheet: Fig. 5b
Spike-specific ASCs per million PBMCs
ChAdOx1/MVC-COV1901										ChAdOx1/ChAdOx1
D0 IgG	D0 IgM	D0 IgA	D10±3 IgG	D10±3 IgM	D10±3 IgA	D28±3 IgG	D28±3 IgM	D28±3 IgA		D0 IgG	D0 IgM	D0 IgA	D10±3 IgG	D10±3 IgM	D10±3 IgA	D28±3 IgG	D28±3 IgM	D28±3 IgA
0	0	0	20	0	0	0	0	0		0	0	0	0	0	0	0	0	0
0	0	0	0	0	0	0	0	5		0	0	5	5	0	0	5	0	0
0	0	0	10	0	0	0	0	0		0	0	0	0	0	0	0	0	0
0	0	0	5	0	0	0	0	0		0	0	0	10	0	0	0	0	0
0	0	0	15	0	0	0	0	0		5	0	0	0	0	0	0	0	0
0	0	0	0	0	0	0	0	0		0	0	0	0	0	0	0	0	0
0	0	0	0	0	0	0	0	0		0	0	0	5	0	0	0	0	0
0	0	0	90	0	0	5	0	0		5	0	0	5	0	0	0	0	0
0	0	5	10	0	0	5	0	0		5	0	0	0	0	0	0	0	0
0	0	0	5	0	0	0	0	0		5	0	10	0	0	5	0	0	0
5	0	0	25	0	0	0	0	0		0	0	0	20	0	0	0	0	0
0	0	0	15	0	5	0	0	0		5	0	0	30	0	0	0	0	0
0	0	0	25	0	0	0	0	0		5	0	5	0	0	0	0	0	0
0	0	0	60	0	0	0	0	0		5	0	0	20	0	0	0	0	0
0	5	10	15	0	10	0	0	0		15	0	0	10	0	0	0	0	0
5	0	0	30	0	0	0	0	0		5	0	0	0	0	0	0	0	0
5	0	5	45	0	80	5	0	0		0	0	10	5	0	0	0	0	0
5	0	0	20	0	5	0	0	0		5	0	0	15	0	0	0	0	0
5	0	0	65	0	20	0	0	0		5	0	5	40	0	0	5	0	5
5	0	0	40	0	25	0	0	0		0	0	0	0	0	0	0	0	0
0	0	0	40	0	5	0	0	0		0	0	0	20	0	5	0	0	0
15	0	0	25	0	5	5	0	0		0	0	0	0	0	0	0	0	0
10	0	0	60	0	15	0	0	0		10	0	0	0	0	0	0	0	0
0	0	0	10	0	5	0	0	0		0	0	0	5	0	0	0	0	0
0	0	0	0	0	0	0	0	5		0	0	0	5	0	0	0	0	0
0	0	0	5	0	0	0	0	0		0	0	0	20	0	0	0	0	0
0	0	0	10	0	0	0	0	0		0	0	0	5	0	5	0	0	0
0	0	0	35	0	0	0	0	0		0	0	0	25	0	5	0	0	0
0	0	0	0	0	0	0	0	5		0	0	0	5	0	0	0	0	0
0	0	0	10	0	0	0	0	0		0	0	0	0	0	0	0	0	0
0	0	0	0	0	0	0	0	0		0	0	0	20	0	0	0	0	0
15	0	0	35	0	0	0	0	0		5	5	0	10	0	5	0	0	0
10	0	0	5	0	0	0	0	0		0	0	0	160	5	5	0	0	0
0	0	0	30	0	0	0	0	0		0	0	0	0	0	0	0	0	0
0	0	15	15	0	0	0	0	0		0	0	0	0	0	0	0	0	0
0	0	0	10	0	10	0	0	0		0	0	0	5	0	0	0	0	0
0	0	0	155	10	0	0	0	0		0	0	0	10	0	0	0	0	0
0	0	0	20	0	0	0	0	0		0	0	0	60	0	5	10	0	0
0	0	0	50	0	0	0	0	0		5	0	0	0	0	0	0	0	0
0	0	0	5	0	5	0	0	0		0	0	0	60	0	0	0	0	0
0	0	0	0	5	25	0	0	0		5	0	0	30	0	0	0	0	0
0	0	0	55	0	10	0	0	0		0	0	0	15	0	0	0	0	0
0	0	0	165	0	95	0	0	0		0	0	0	0	0	0	0	0	0
0	0	0	5	0	5	0	0	0		0	0	5	15	0	0	0	0	0
5	0	0	165	0	15	5	0	0		5	0	0	20	5	0	0	0	0
5	0	0	180	10	15	0	0	0
0	0	0	135	0	10	0	0	0
0	0	0	95	0	5	5	0	0
0	0	0	160	0	55	0	0	0

## Sheet: Fig. 5c
D10±3 Spike-specific IgG ASCs per million PBMCs	D10±3 Antibody response (IU/mL)	D28±3 Antibody response (IU/mL)
0	377.94	202.91
5	373.74	174.86
0	190.88	13.52
10	26.44	115.37
0	192.92	302.08
0	52.2	85.87
5	125.23	179.2
5	184.48	277.79
0	176.31	92.69
0	171.11	189.34
20	64.51	152.39
30	185.06	243.57
0	12.3	12.3
20	170.64	250.61
10	12.3	36.33
0	12.3	12.3
5	16.07	36.45
15	248.94	178.73
40	190.57	296.65
0	12.3	192.19
20	49.19	184.21
0	75.01	91.23
0	12.3	12.3
5	201.48	143.59
5	190.51	189.48
20	358.82	227.8
5	27.08	76.24
25	193.38	206.38
5	13.25	164.7
0	45.05	23.7
20	311.08	356.02
10	659.92	361.95
160	428.13	367.39
0	455.7	149.55
0	73.14	20.78
5	12.6	163.09
10	12.3	12.3
60	16.28	155.02
0	59.92	211.46
60	39.86	47.55
30	200.87	190.65
15	370.06	220.55
0	339.65	171.09
15	178.41	99.14
20	380.45	184.68
20	175.03	222.1
0	293.96	196.78
10	231.99	325.4
5	306.73	364.58
15	213.05	691.17
0	318.88	217.88
0	48.61	166.44
90	178.31	12.3
10	96.5	194.22
5	199.34	328.08
25	12.3	359.71
15	159.59	400.33
25	13.81	379.31
60	323.54	397.59
15	205.63	135.02
30	167.64	154.72
45	122.1	156.22
20	87.14	192.57
65	223.01	217.36
40	211.7	199.35
40	183.48	165.89
25	140.08	165.07
60	208.01	163.97
10	28.01	26.13
0	197.14	149.89
5	49.08	21.16
10	47.4	52.72
35	55.93	171.87
0	12.3	12.3
10	380.46	337.61
0	235.53	214.14
35	431.19	413.22
5	409.79	272.36
30	253.68	349.88
15	385.75	181.39
10	363.99	274.91
155	560.03	912.41
20	177.86	614.76
50	177.64	427.91
5	381.43	419.05
0	357.25	950.97
55	183.95	233.39
165	342.88	358.39
5	304.04	364.72
165	604.34	311.89
180	254.68	307.38
135	380.85	338.79
95	325.07	308.46
160	299.55	264.69

## Sheet: Fig. 5d
Spike-specific ASCs per million PBMCs
ChAdOx1/MVC-COV1901							ChAdOx1/ChAdOx1
IgG	IgG	IgM	IgM	IgA	IgA		IgG	IgG	IgM	IgM	IgA	IgA
4-6 wks	8-10 wks	4-6 wks	8-10 wks	4-6 wks	8-10 wks		4-6 wks	8-10 wks	4-6 wks	8-10 wks	4-6 wks	8-10 wks
20	60	0	0	0	0		0	20	0	0	0	0
0	15	0	0	0	10		5	30	0	0	0	0
10	30	0	0	0	0		0	0	0	0	0	0
5	45	0	0	0	80		10	20	0	0	0	0
15	20	0	0	0	5		0	10	0	0	0	0
0	65	0	0	0	20		0	0	0	0	0	0
0	40	0	0	0	25		5	5	0	0	0	0
90	40	0	0	0	5		5	15	0	0	0	0
10	25	0	0	0	5		0	40	0	0	0	0
5	60	0	0	0	15		0	0	0	0	5	0
25	10	0	0	0	5		10	20	0	0	5	5
15	0	0	0	5	0		0	0	0	0	0	0
25	5	0	0	0	0		0	0	0	0	0	0
155	10	10	0	0	0		0	5	0	0	0	0
50	35	0	0	0	0		60	5	0	0	0	0
5	0	0	0	5	0		30	20	0	0	0	0
55	10	0	0	10	0		15	5	0	0	0	5
165	0	0	0	95	0		0	25	0	0	0	5
5	35	0	0	5	0		15	5	0	0	0	0
165	5	0	0	15	0		20	0	5	0	0	0
180	30	10	0	15	0			20		0		0
135	15	0	0	10	0			160		5		5
95	10	0	0	5	10			5		0		0
160	20	0	0	55	0			10		0		0
	0		5		25			60		0		5

## Sheet: Fig. 6b
s.f.c per million PBMCs (IFN-γ producing)
ChAdOx1/MVC-COV1901				ChAdOx1/ChAdOx1
D0	D10±3	D28±3		D0	D10±3	D28±3
153.333	226.667	243.333		103.333	56.6667	116.667
370	363.333	303.333		120	103.333	36.6667
26.6667	126.667	13.3333		90	143.333	83.3333
166.667	440	133.333		246.667	270	126.667
113.333	123.333	73.3333		246.667	216.667	40
106.667	166.667	126.667		300	293.333	226.667
290	320	190		290	180	203.333
270	493.333	200		106.667	83.3333	60
86.6667	236.667	266.667		403.333	433.333	73.3333
136.667	430	136.667		86.6667	40	10
180	1200	1113.33		156.667	360	300
230	390	196.667		123.333	173.333	180
113.333	313.333	140		23.3333	63.3333	50
156.667	383.333	533.333		43.3333	60	50
93.3333	80	93.3333		150	146.667	73.3333
30	100	76.6667		10	53.3333	40
123.333	456.667	300		13.3333	90	66.6667
33.3333	320	123.333		343.333	403.333	136.667
40	226.667	316.667		186.667	393.333	246.667
30	146.667	183.333		60	140	173.333
376.667	330	323.333		186.667	100	103.333
46.6667	250	136.667		146.667	46.6667	103.333
463.333	640	213.333		123.333	56.6667	146.667
150	163.333	106.667		43.3333	33.3333	23.3333
110	163.333	106.667		100	123.333	203.333
80	133.333	186.667		190	173.333	450
16.6667	193.333	146.667		153.333	173.333	340
3.33333	240	136.667		83.3333	320	43.3333
96.6667	156.667	190		63.3333	120	50
20	76.6667	70		36.6667	143.333	13.3333
13.3333	56.6667	33.3333		163.333	593.333	286.667
233.333	196.667	440		486.667	503.333	500
210	270	226.667		110	313.333	216.667
90	183.333	300		286.667	256.667	176.667
30	80	6.66667		46.6667	123.333	83.3333
43.3333	70	130		220	196.667	250
616.667	723.333	423.333		50	73.3333	46.6667
113.333	423.333	220		70	36.6667	53.3333
466.667	303.333	816.667		690	640	563.333
110	130	130		450	786.667	683.333
33.3333	153.333	136.667		63.3333	43.3333	76.6667
343.333	206.667	270		240	413.333	290
50	280	40		36.6667	3.33333	26.6667
336.667	303.333	300		60	193.333	3.33333
110	560	180		303.333	170	113.333
173.333	366.667	393.333
263.333	436.667	223.333
946.667	726.667	753.333
103.333	570	723.333

## Sheet: Fig. 6c
s.f.c per million PBMCs (IFN-γ producing)
D28±3			D28±3
ChAdOx1/MVC-COV1901			ChAdOx1/ChAdOx1
S1 pool	S2 pool		S1 pool	S2 pool
686.667	426.667		536.667	146.667
630	186.667		380	183.333
376.667	376.667		356.667	143.333
390	333.333		393.333	56.6667
293.333	240		196.667	143.333
246.667	193.333		113.333	186.667
370	53.3333		243.333	46.6667
266.667	126.667		176.667	110
136.667	186.667		146.667	103.333
200	116.667		110	136.667
210	93.3333		160	66.6667
103.333	196.667		110	106.667
186.667	113.333		140	63.3333
203.333	96.6667		136.667	66.6667
163.333	106.667		120	60
136.667	130		116.667	60
100	143.333		70	103.333
120	106.667		103.333	43.3333
173.333	50		66.6667	70
140	80		90	36.6667
113.333	100		53.3333	63.3333
73.3333	126.667		56.6667	56.6667
90	106.667		56.6667	46.6667
136.667	53.3333		40	63.3333
110	80		43.3333	40
70	116.667		40	43.3333
80	103.333		16.6667	60
113.333	66.6667		33.3333	40
103.333	43.3333		53.3333	20
110	30		23.3333	43.3333
83.3333	53.3333		16.6667	43.3333
43.3333	93.3333		26.6667	26.6667
66.6667	70		33.3333	16.6667
86.6667	50		26.6667	23.3333
73.3333	60		43.3333	6.66667
76.6667	53.3333		26.6667	20
76.6667	53.3333		33.3333	10
80	46.6667		10	30
66.6667	56.6667		30	10
50	56.6667		30	6.66667
60	46.6667		6.66667	20
46.6667	46.6667		13.3333	10
40	36.6667		13.3333	0
43.3333	30		10	0
23.3333	46.6667		0	3.33333
26.6667	13.3333
26.6667	6.66667
0	13.3333
0	6.66667

[truncated: 10 more sheets: Fig. 6d, Supplementary Fig. 1, Supplementary Fig. 2, Supplementary Fig. 3, Supplementary Fig. 4a, Supplementary Fig. 4b, Supplementary Fig. 4c, Supplementary Table 1, Supplementary Table 2, Supplementary Table 3]
